# Supplementary material for: Prevalence of Borreliaceae Spirochetes in Ticks Removed from Humans in Poland During 2018–2022
Source: Pathogens. 2025 Dec 3;14(12):1234. doi: 10.3390/pathogens14121234 (PMC12736064; doi:10.3390/pathogens14121234)
Supplement: Supplementary file 1 [file pathogens-14-01234-s001.zip]

Archive with 1 entries (1 files):
- pathogens-3985952-supplementary.pdf
